# Supplementary material for: A new archaic baleen whale Toipahautea waitaki (early Late Oligocene, New Zealand) and the origins of crown Mysticeti
Source: R Soc Open Sci. 2018 Apr 18;5(4):172453. doi: 10.1098/rsos.172453 (PMC5936954; doi:10.1098/rsos.172453)
Supplement: Tsai and Fordyce 2017 Toipahautea Dec31.nex [file rsos172453supp1.nex]

#NEXUS
[written Sun Mar 29 11:32:04 NZDT 2015 by Mesquite  version 3.02 (build 681) at dn-wlan-129-014.sns.otago.ac.nz/10.249.129.14]

BEGIN TAXA;
	TITLE Taxa;
	DIMENSIONS NTAX=93;
	TAXLABELS
		Zygorhiza_kochii Archaeodelphis_patrius Waipatia_maerewhenua Physeter_catodon Aetiocetus_cotylalveus Aetiocetus_polydentatus Aetiocetus_weltoni Aglaocetus_moreni Aglaocetus_patulus Archaebalaenoptera_castriarquati Balaena_montalionis Balaena_mysticetus Balaena_ricei Balaenella_brachyrhynus Balaenoptera_acutorostrata Balaenoptera_bertae Balaenoptera_bonaerensis Balaenoptera_borealis Balaenoptera_portisi Balaenoptera_musculus Balaenoptera_omurai Balaenoptera_physalus Balaenoptera_ryani Balaenoptera_siberi Balaenula_astensis Balaenula_sp. Brandtocetus_chongulek Caperea_marginata Cephalotropis_coronatus Cetotherium_megalophysum Cetotherium_rathkii Cetotherium_riabinini ChM_PV4745 Chonecetus_goedertorum Chonecetus_sookensis Diorocetus_chichibuensis Diorocetus_hiatus Diorocetus_shobarensis Diunatans_luctoretemergo Eomysticetus_whitmorei Eschrichtioides_gastaldii Eschrichtius_robustus Eubalaena_belgica Eubalaena_shinshuensis Eubalaena_spp. Gricetoides_aurorae Herpetocetus_bramblei Herpetocetus_morrowi Herpetocetus_sp. Herpetocetus_transatlanticus Isanacetus_laticephalus Janjucetus_hunderi Joumocetus_shimizui Kurdalagonus_mchedlidzei Llanocetus_denticrenatus Mammalodon_colliveri Mauicetus_parki Megaptera_hubachi Megaptera_miocaena Megaptera_novaeangliae Metopocetus_durinasus Micromysticetus_rothauseni Miocaperea_pulchra Morawanocetus_yabukii Morenocetus_parvus Nannocetus_eremus NMNZ_MM001630 OCPC_1178 OU_22026 OU_22044 OU_22224 OU_22705 OU_GS10897 Parabalaenoptera_baulinensis Parietobalaena_campiniana Parietobalaena_palmeri Parietobalaena_sp. Parietobalaena_yamaokai Pelocetus_calvertensis Peripolocetus_vexillifer Pinocetus_polonicus Piscobalaena_nana Plesiobalaenoptera_quarantellii Thinocetus_arthritus Tiphyocetus_temblorensis Titanocetus_sammarinensis Uranocetus_gramensis UWBM_84024 Yamatocetus_canaliculatus ZMT_67 Horopeta_OU21982 OU21981 OU21927 
	;

END;


BEGIN CHARACTERS;
	TITLE  'Matrix in file "mbank_X1591_1-31-2015_1822_no_notes.nex"';
	DIMENSIONS  NCHAR=272;
	FORMAT DATATYPE = STANDARD GAP = - MISSING = ? SYMBOLS = "  0 1 2 3 4 5";
	CHARSTATELABELS 
		1 Length_of_rostral_portion_of_maxilla_anterior_to_antorbital_notch /  less_than_bizygomatic_width equal_to_or_greater_than_bizygomatic_width more_than_one_and_a_half_times_the_bizygomatic_width, 2 Portion_of_rostrum_anterior_to_nasals_in_lateral_view /  below_the_level_of_the_supraoccipital raised_to_or_above_the_supraoccipital, 3 Lateral_edge_of_maxilla_in_cross_section /  forms_an_angle_of_more_than_45_degrees lateral_edge_is_flattened_with_an_angle_of_less_than_45_degrees, 4 Lateral_border_of_maxilla_anterior_to_antorbital_notch_or_homologous_point_on_rostrum_in_dorsal_view /  concave straight_or_slightly_convex broadly_convex, 5 Transverse_width_of_maxilla_at_midpoint /  distinctly_less_than_that_of_the_premaxilla roughly_equal_to_or_up_to_twice_the_width_of_the_premaxilla more_than_twice_the_width_of_the_premaxilla, 6 Premaxilla_in_dorsal_view /  widens_at_anterior_end portion_anterior_to_nasal_opening_narrows_or_remains_the_same_width_anteriorly, 7 Premaxilla_adjacent_to_and_anterior_to_narial_fossa /  elevated_above_the_maxilla_and_forming_a_distinct_lateral_face continuous_or_nearly_continuous_with_the_maxilla, 8 Premaxilla_adjacent_to_and_at_posterior_edge_of_nasal_opening /  does_not_clearly_overhang_maxilla premaxilla_overhangs_maxilla, 9 Anterior_portions_of_premaxillae /  firmly_contact_each_other premaxillae_are_separated_or_only_loosely_contact_along_their_entire_length, 10 Suture_between_maxilla_and_premaxilla_on_rostrum /  firmly_articulated loose, 11 Antorbital_process_ /  absent present_and_defined_by_a_steep_face_clearly_separating_the_posterolateral_corner_of_the_maxilla_from_its_more_anterior_rostral_portion present_as_a_distinct_anterior_projection_lateral_to_antorbital_notch, 12 Anterior_border_of_supraorbital_process_lateral_to_ascending_process_of_the_maxilla /  bordered_by_lacrimal_and_maxilla bordered_by_lacrimal_only as_state_0_but_with_the_antorbital_process_of_the_maxilla_and_the_anterior_border_of_the_supraorbital_process_separated_by_a_basin as_state_0_but_with_the_maxilla_overriding_the_anteriormost_border_of_the_supraorbital_process, 13 Distinct_pocket_between_the_ascending_process_of_the_maxilla_dorsally_and_the_supraorbital_process_ventrally /  absent present, 14 Lateral_process_of_maxilla /  absent present_and_clearly_distinct_from_ascending_process_of_maxilla present_and_confluent_with_ascending_process_of_maxilla, 15 Posterior_portion_of_palatal_surface_of_maxilla /  flattened_or_slightly_concave medial_portion_of_maxilla_forms_a_longitudinal_keel_bordered_laterally_by_a_shallow_longitudinal_trough medial_portion_forms_a_keel_without_any_adjacent_trough, 16 Palatal_surface_of_anterior_part_of_rostrum /  flat_or_gently_concave bears_a_pronounced_longitudinal_keel_formed_by_the_vomer_and_the_medial_edges_of_the_maxillae, 17 Exposure_of_premaxilla_on_palate /  exposed_along_at_least_one_third_of_the_medial_border_of_the_maxilla limited_in_extent_to_less_than_one_third_of_the_medial_border_of_the_maxilla, 18 Palatal_window_exposing_vomer /  absent present narrow_and_variable_exposure_of_vomer_along_most_or_all_of_the_midline_of_the_rostrum vomer_broadly_exposed_along_the_midline_of_the_rostrum, 19 Palatal_nutrient_foramina_and_sulci /  absent present, 20 Outline_of_suture_between_maxillae_and_palatines /  roughly_straight_transversely_or_bowed_anteriorly forms_a_posteriorly_pointing_V_shape anterior_margins_of_palatines_form_two_separate_and_posteriorly_pointing_U_shapes, 21 Anteriormost_point_of_palatine /  located_in_line_with_or_posterior_to_the_level_of_the_antorbital_notch_or_equivalent_point_on_rostrum located_anterior_to_the_level_of_the_antorbital_notch_, 22 Anterior_portion_of_palatine_distinctly_concave_transversely_and_forming_a_sharp_median_crest /  absent present, 23 Anterior_edge_of_narial_fossa /  located_in_posterior_three_quarters_of_rostrum located_in_anterior_quarter_of_rostrum, 24 Facial_portion_of_rostrum_in_lateral_view /  'step-like' straight concave, 25 Rostrum_shape /  width_at_antorbital_notches_or_equivalent_point_on_rostrum_less_than_80%_the_length_of_the_rostrum_as_measured_from_its_tip_to_the_antorbital_notches width_at_antorbital_notches_or_equivalent_point_more_than_80%_the_length_of_the_rostrum, 26 Teeth_in_adult_individuals /  present absent_or_vestigial, 27 Upper_dentition /  comprises_10_teeth_including_M2 includes_11_teeth_including_M3_or_is_polydont, 28 Large_diastemata_between_posterior_upper_cheek_teeth /  absent present, 29 Enamel_ornamentation_on_premolars /  vertical_striations_present_on_lingual_surface_only heavy_vertical_striations_present_on_both_lingual_and_labial_surfaces vertical_striations_are_poorly_developed_or_absent enamel_is_absent, 30 Shape_of_upper_molars_in_lingual_or_labial_view /  crown_base_distinctly_wider_than_crown_height crown_base_is_shorter_than_or_roughly_equal_to_crown_height, 31 Ectocingulum_on_P3_and_P4 /  present absent, 32 Entocingulum_on_P3_and_P4 /  present absent, 33 Proximal_portions_of_posterior_upper_premolar_and_molar_roots /  separate fused, 34 Posteriormost_upper_tooth /  situated_below_anterior_portion_of_orbit situated_anterior_to_anterior_border_of_orbit, 35 Heavy_planar_wear_resulting_in_loss_of_most_or_all_of_tooth_crown /  absent present, 36 Outline_of_upper_premolar_crowns_in_anterior_view /  straight curved_with_the_apex_pointing_ventrally, 37 Heterodonty /  present_with_accessory_denticles_being_well_developed absent_or_greatly_reduced_with_accessory_denticles_absent_or_tiny_compared_to_main_cusp_, 38 Skull_length_about_one_third_of_total_body_length /  absent present, 39 Cranial_asymmetry /  present absent, 40 Diameter_of_orbit_as_measured_between_the_distalmost_points_of_the_preorbital_and_postorbital_processes /  less_than_25%_of_bizygomatic_width 25%_or_more, 41 Anterior_edge_of_supraorbital_process_lateral_to_ascending_process_of_maxilla /  oriented_transversely_or_pointing_anteriorly pointing_posteriorly linguiform_and_tapering_to_a_point, 42 Outline_of_anterior_edge_of_supraorbital_process_in_dorsal_view /  roughly_straight_or_concave distinctly_sinusoidal, 43 Transverse_width_of_anterior_edge_of_supraorbital_process_lateral_to_ascending_process_of_maxilla /  longer_than_or_equal_to_the_combined_transverse_width_of_the_adjacent_rostral_bones_as_measured_from_the_sagittal_plane_to_the_lateral_border_of_the_ascending_process_of_the_maxilla shorter_than_the_combined_transverse_width_of_the_adjacent_rostral_bones, 44 Posterior_border_of_supraorbital_process_in_dorsal_view /  concave straight, 45 Supraorbital_process_of_frontal_in_anterior_view /  horizontal_or_nearly_horizontal gradually_slopes_away_lateroventrally_from_the_skull_vertex as_state_1_but_with_the_lateral_portion_of_the_supraorbital_being_nearly_horizontal_thus_causing_the_latter_to_appear_concave_in_anterior_view abruptly_depressed_to_a_level_noticeably_below_the_vertex_with_the_lateral_skull_wall_above_the_supraorbital_formed_by_both_parietal_and_frontal, 46 Anterior_and_posterior_borders_of_supraorbital_process_in_dorsal_view /  roughly_parallel_or_converging_medially converging_laterally, 47 Width_of_supraorbital_process_as_measured_in_a_straight_line_from_the_lateralmost_point_of_the_postorbital_process_to_the_intertemporal_constriction /  equal_to_or_shorter_than_the_anteroposterior_length_of_the_supraorbital_process_above_the_orbit up_to_twice_the_length_above_the_orbit more_than_twice_the_length_above_the_orbit, 48 Postorbital_process_in_dorsal_view /  oriented_posteriorly oriented_laterally oriented_posterolaterally short_and_not_markedly_projecting_in_any_direction_, 49 Postorbital_process_in_lateral_view /  pointed_or_rounded forms_and_anteroposteriorly_elongate_triangle_with_a_flattened_posterior_face, 50 Orbital_rim_of_supraorbital_process_of_frontal_in_lateral_view /  dorsoventrally_thin thickened_with_a_flat_lateral_surface thickened_with_a_rounded_lateral_surface, 51 Position_of_anteriormost_point_of_supraorbital_process_in_dorsal_view /  in_line_with_the_posterior_extremity_of_the_nasals_or_passing_through_the_nasals at_the_same_level_as_the_anterior_extremity_of_the_nasals anterior_to_the_anterior_extremity_of_the_nasals, 52 'Dorsalmost point of orbit relative to lateral edge of rostrum in lateral view, with skull resting on a horizontal surface' /  elevated_above_or_roughly_in_line_with_the_lateral_edge_of_the_rostrum located_well_below_the_lateral_edge_of_the_rostrum, 53 Lacrimal_in_dorsal_view /  situated_entirely_lateral_to_the_ascending_process_of_the_maxilla lacrimal_extends_medially_and_separates_the_lateral_corner_of_the_ascending_process_from_the_more_anterior_portion_of_the_maxilla, 54 Contact_of_jugal_with_zygomatic_process_of_squamosal /  the_two_bones_overlap_dorsoventrally little_or_no_overlap, 55 Anteriormost_portion_of_jugal_broadly_underlapped_by_maxilla /  absent present, 56 Optic_canal_in_ventral_view /  ventrally_open 'medial portion is enclosed by anterior and/or posterior bony laminae', 57 Postorbital_ridge_along_medial_portion_of_optic_canal /  'absent or anteroposteriorly thin, with the optic canal running adjacent to the posterior border of the supraorbital process' 'well developed and thickened, thus resulting in the displacement of the optic canal away from the posterior border of the supraorbital process', 58 Maxillary_infraorbital_plate /  absent present, 59 Maxillary_window_originating_from_posterior_border_of_infraorbital_plate /  absent present, 60 Anteromedial_corner_of_supraorbital_process_extending_to_a_point_medial_to_antorbital_notch /  absent present, 61 Preorbital_region_of_frontal_in_lateral_view /  thickened_compared_to_more_central_portions_of_the_orbit dorsoventrally_flat, 62 'Enlarged dorsal infraorbital foramen on ascending process of maxilla, opening into a posterodorsally directed sulcus' /  absent present, 63 Premaxillary_sac_fossa /  absent present, 64 Premaxillary_foramen /  absent present, 65 Suture_between_maxilla_and_frontal /  contact_between_the_bones_is_straight_or_maxilla_overrides_anteromedial_corner_of_the_frontal maxilla_overrides_half_or_more_of_the_frontal, 66 Lateral_borders_of_ascending_process_of_maxilla /  lateral_edges_convergent_with_the_process_tapering_to_a_point lateral_edges_parallel_or_divergent_posteriorly, 67 Posterior_end_of_ascending_process_of_premaxilla /  no_contact_with_frontal_or_contacts_the_frontal_with_the_posteriormost_tip_only forms_a_robust_contact_with_the_frontal, 68 Triangular_wedge_of_frontal_separating_ascending_process_of_maxilla_from_nasal_or_premaxilla /  absent present, 69 Posterior_ends_of_ascending_processes_of_maxillae_in_dorsal_view /  separated_by_either_frontals_or_both_nasals_and_premaxillae converging_towards_the_midline_and_separated_by_nasals_only contact_each_other_medially, 70 Relative_position_of_posteriormost_edge_of_ascending_process_of_maxilla_in_dorsal_view /  approximately_in_transverse_line_with_or_posterior_to_posterior_edge_of_nasal anterior_to_posterior_edge_of_nasal, 71 Shape_of_posterior_border_of_ascending_process_of_maxilla /  pointed_or_rounded squared_off, 72 Lateral_profile_of_cranium_along_exposure_of_parietals_on_vertex /  dorsal_edge_of_parietal_ascends_steeply_towards_posterior_edge_of_skull_at_an_angle_of_10_degrees_or_more_measured_relative_to_the_lateral_edge_of_rostrum dorsal_edge_of_parietal_is_low_to_flat_with_an_angle_of_less_than_10_degrees, 73 Length_of_nasal_relative_to_bizygomatic_width /  less_than_50%_of_bizygomatic_width more_than_50%_of_bizygomatic_width, 74 Lateral_margins_of_nasal /  parallel posteriorly_convergent, 75 Anterior_margins_of_nasals /  roughly_straight_or_U_shaped 'form a distinct, posteriorly pointing W shape' with_point_on_midline_and_a_gap_on_each_side_between_premaxilla_and_nasal form_an_anteriorly_pointing_W_shape, 76 Dorsal_surface_of_nasals /  flattened developed_into_a_sagittal_keel, 77 Separation_of_posterior_portions_of_nasals_along_sagittal_plane_by_narial_process_of_frontal /  present absent, 78 Zygomatic_process_of_squamosal_and_exoccipital_in_dorsal_view /  clearly_separated_by_an_angle posterior_border_of_zygomatic_process_and_lateral_edge_of_exoccipital_are_confluent_forming_a_continuous_or_nearly_continuous_lateral_skull_border, 79 Orbitotemporal_crest /  positioned_along_posterior_border_of_supraorbital_process_with_the_origin_of_the_temporal_muscle_facing_posteriorly_or_posteroventrally absent_or_positioned_on_the_dorsal_surface_of_the_supraorbital_process_with_the_origin_of_the_temporal_muscle_facing_posterodorsally_or_dorsally, 80 Area_enclosed_by_orbitotemporal_crest_on_supraorbital_process_of_frontal /  forms_less_than_half_of_the_dorsal_surface_of_the_supraorbital_process covers_half_or_more_of_the_dorsal_surface_of_the_supraorbital_process, 81 Outline_and_orientation_of_orbitotemporal_crest /  subparallel_to_posterior_border_of_supraorbital_process distal_half_oriented_distinctly_posterolaterally_and_approaching_the_posterolateral_corner_of_the_supraorbital_process as_state_1_but_with_the_crest_terminating_halfway_along_the_posterior_border_of_the_supraorbital_process 'as state 1 but with the crest being distinctly U-shaped', 82 Shape_of_temporal_fossa /  longer_anteroposteriorly_than_wide_transversely_or_as_wide_as_long wider_than_long, 83 Intertemporal_constriction /  longer_anteroposteriorly_than_wide_transversely as_state_1_but_with_the_temporal_fossa_forming_a_large_parasagittal_oval wider_transversely_than_long_anteroposteriorly, 84 Exposure_of_frontal_on_skull_vertex /  broadly_exposed anteroposteriorly_compressed_or_absent, 85 Parietal_and_interparietal /  anteriormost_point_located_no_further_forward_than_postorbital_process_ anteriormost_point_in_line_with_supraorbital_process, 86 'Outline of fronto-parietal suture' /  straight_or_lobate frontals_projects_posteriorly_along_the_sagittal_plane_and_separate_the_left_and_right_parietal_anteriorly highly_irregular, 87 Parietal_in_lateral_view /  as_long_or_longer_anteroposteriorly_than_high_dorsoventrally higher_dorsoventrally_than_long_anteroposteriorly, 88 Spreading_of_anterolateral_portion_of_parietal_on_to_posteromedial_corner_of_supraorbital_process_of_frontal /  absent present, 89 Anteriormost_point_of_parietal_and_interparietal /  more_posterior_than_the_posterior_border_of_the_ascending_process_of_the_maxilla more_anterior_than_or_in_line_with_the_posterior_border_of_the_ascending_process_of_the_maxilla, 90 Anteriormost_point_of_supraoccipital_in_dorsal_view /  located_posterior_to_or_in_line_with_the_anterior_border_of_the_squamosal_fossa_ 'in line with temporal fossa, but posterior to the apex of the zygomatic process of the squamosal' in_line_with_or_located_anterior_to_the_level_of_the_apex_of_the_zygomatic_process_of_the_squamosal in_line_with_the_anterior_half_or_anterior_edge_of_the_supraorbital_process, 91 Anteroposterior_position_of_posterior_apex_of_nuchal_crest /  posterior_to_the_occipital_condyle anterior_to_or_in_line_with_the_posteriormost_point_of_the_occipital_condyle, 92 Mediolateral_position_of_posterior_apex_of_nuchal_crest /  aligned_with_the_medial_half_or_halfway_point_of_the_temporal_fossa approaching_the_level_of_the_lateral_border_of_the_temporal_fossa, 93 'Distinct nuchal tubercle at junction of parieto-squamosal suture and supraoccipital' /  absent present, 94 Exposure_of_alisphenoid_in_or_at_ventral_border_of_temporal_fossa /  exposed_on_temporal_wall_of_skull_and_contributing_to_orbital_fissure alisphenoid_separated_from_orbital_fissure_or_not_exposed_on_temporal_skull_wall_, 95 Postparietal_foramen_located_at_junction_of_parietal_and_squamosal /  absent present, 96 Zygomatic_process_of_squamosal_extremely_well_developed_and_robust_in_dorsal_view /  absent present, 97 Zygomatic_process_of_squamosal_dorsoventrally_expanded_in_lateral_view_ /  absent present_with_the_zygomatic_process_being_distinctly_higher_dorsoventrally_than_wide_transversely, 98 Orientation_of_zygomatic_process_of_squamosal_in_dorsal_view /  directed_anteromedially directed_anteriorly_or_slightly_anterolaterally directed_anterolaterally, 99 Zygomatic_process_of_squamosal_in_lateral_or_ventral_view /  tapering_anteriorly 'expanded anteriorly, thus forming a central constriction', 100 Twisting_of_zygomatic_process_of_squamosal /  absent present_with_the_zygomatic_process_being_partially_twisted_clockwise_on_the_left_and_anticlockwise_on_the_right as_state_1_but_with_the_process_twisted_almost_90_degrees, 101 Position_of_apex_of_zygomatic_process_of_squamosal /  situated_entirely_posterior_to_the_postorbital_process closely_apposed_to_the_postorbital_process_or_situated_ventral_to_the_latter, 102 Apex_of_zygomatic_process_of_squamosal_deflected_anteroventrally /  absent present, 103 Supramastoid_crest_of_zygomatic_process_of_squamosal /  present absent, 104 Size_of_squamosal_including_zygomatic_and_postglenoid_processes /  longer_anteroposteriorly_than_high_dorsoventrally_or_about_as_high_as_long distinctly_higher_than_long_, 105 'Parieto-squamosal suture shaped like a crest or ridge' /  absent_or_low present_and_distinctly_elevated, 106 Squamosal_prominence /  present_as_a_projection_on_the_crest_delimiting_the_lateral_or_posterolateral_edge_of_the_squamosal_fossa_ absent, 107 Transverse_width_of_squamosal_lateral_to_exoccipital /  width_equal_to_or_greater_than_15%_of_the_distance_between_the_sagittal_plane_and_the_lateral_edge_of_the_exoccipital exposed_portion_of_squamosal_is_less_than_15%_of_that_distance, 108 Length_of_squamosal_fossa_relative_to_maximum_transverse_width_of_temporal_fossa_as_measured_in_a_straight_line_from_the_posteriormost_point_of_the_temporal_fossa_to_the_posteriormost_point_of_the_nuchal_crest /  length_of_squamosal_fossa_is_three_quarters_the_width_of_the_temporal_fossa_or_longer length_of_squamosal_fossa_is_less_than_three_quarters_the_width_of_the_temporal_fossa, 109 Squamosal_cleft /  absent present, 110 Squamosal_crease /  absent present, 111 Paired_tubercles_on_supraoccipital /  absent limited_to_low_ridges_forming_the_lateral_edges_of_a_medial_fossa present, 112 Lateral_edge_of_supraoccipital_in_dorsal_view /  convex straight concave sigmoidal, 113 Anterior_border_of_supraoccipital_shield /  rounded_or_pointed squared, 114 Overall_outline_of_supraoccipital_in_dorsal_view /  rounded triangular, 115 Anterior_half_of_dorsal_surface_of_supraoccipital /  concave flat_or_convex, 116 External_occipital_crest /  absent_or_faint restricted_to_anterior_half_of_supraoccipital_shield present_and_running_all_the_way_along_the_supraoccipital_shield, 117 Tip_of_postglenoid_process_in_lateral_view /  curving_anteriorly pointing_ventrally pointing_posteriorly, 118 Ventral_edge_of_postglenoid_process_in_lateral_view /  approximately_in_line_with_or_dorsal_to_ventral_edge_of_exoccipital extending_well_ventral_to_ventral_edge_of_exoccipital, 119 Orientation_of_postglenoid_process_in_posterior_view /  ventrolateral ventral ventromedial, 120 Outline_of_postglenoid_process_in_anterior_or_posterior_view /  parabolic as_state_0_but_with_lateral_and_medial_edges_parallel_or_concave as_state_1_but_distinctly_wider_transversely_than_high_dorsoventrally triangular trapezoidal_with_a_ventrally_directed_medial_border, 121 Twisting_of_postglenoid_process_in_ventral_view /  absent twisted_clockwise_on_the_left_side_and_anticlockwise_on_the_right_side_so_that_the_glenoid_cavity_faces_anteromedially, 122 Position_of_base_of_postglenoid_process_in_ventral_or_posterior_view /  in_line_with_the_lateral_edge_of_the_skull shifted_away_medially_from_the_lateral_edge_of_the_skull, 123 Medial_border_of_postglenoid_process_in_ventral_view /  confluent_with_more_medial_portion_of_squamosal offset_from_remainder_of_squamosal_by_a_distinct_ridge, 124 Choanal_margin_of_palatine_in_ventral_view /  absent straight_or_convex concave forms_a_longitudinal_notch, 125 Pterygoid_in_ventral_view /  partially_or_entirely_exposed palatine_almost_completely_covers_pterygoid_and_extends_on_to_the_hamular_process, 126 Anteriomost_point_of_pterygoid_sinus_fossa /  located_anterior_to_foramen_pseudovale approximately_in_line_with_anterior_edge_of_foramen_pseudovale located_posterior_to_anterior_edge_of_foramen_pseudovale, 127 Superior_lamina_of_pterygoid /  absent_or_restricted_to_anteromedial_quarter_of_pterygoid_sinus_fossa present_and_covering_half_or_more_of_ventral_exposure_of_alisphenoid_within_pterygoid_sinus_fossa_, 128 Shape_of_pterygoid_hamulus /  'finger-like' expanded_into_a_dorsoventrally_flattened_plate_flooring_the_pterygoid_sinus_fossa 'triangular and wing-like' reduced_in_size_or_almost_absent, 129 Position_of_pterygoid_hamuli_in_ventral_view /  located_directly_adjacent_to_the_sagittal_plane_and_almost_contacting_each_other well_separated_from_each_other, 130 Position_of_foramen_pseudovale /  foramen_located_within_squamosal_or_between_squamosal_and_pterygoid_and_opening_anterolaterally_or_laterally as_state_0_but_with_foramen_opening_posteriorly foramen_lies_within_pterygoid, 131 Foramen_pseudovale_raised_above_more_lateral_portions_of_squamosal_in_ventral_view /  absent present, 132 Fossa_on_squamosal_for_reception_of_sigmoid_process_of_tympanic_bulla /  present absent_or_poorly_defined, 133 Base_of_postglenoid_process_in_ventral_view /  in_transverse_line_with_or_located_posterior_to_the_posterior_half_of_the_tympanic_bulla_ in_transverse_line_with_or_located_anterior_to_the_anterior_half_of_the_tympanic_bulla_ in_transverse_line_with_the_anteroposterior_centre_of_the_tympanic_bulla, 134 'Ventral border of sagittal part of vomer (nasal septum) in ventral view' /  posteriormost_portion_projects_beyond_the_posterior_border_of_the_palatines_and_is_visible_in_ventral_view completely_covered_by_palatines, 135 Basioccipital_crest /  narrow_transversely wide_and_bulbous, 136 Lateral_border_of_basioccipital_crest_in_ventral_view /  straight concave, 137 Orientation_of_basioccipital_crests_in_ventral_view /  diverging_posteriorly parallel_or_subparallel_with_no_angle_formed, 138 Ventromedial_corner_of_paroccipital_process_in_posterior_view /  located_more_ventrally_than_the_basioccipital_crest_ level_with_or_more_dorsal_than_the_basioccipital_crest, 139 Posteriormost_point_of_exoccipital_in_dorsal_view /  located_more_anteriorly_than_posterior_edge_of_occipital_condyle_ level_with_or_posterior_to_posterior_edge_of_condyle, 140 Outline_of_stylohyal_in_cross_section /  cylindrical flattened, 141 Orientation_of_thyrohyal_in_dorsal_or_ventral_view /  oriented_posteriorly oriented_laterally, 142 Shape_of_thyrohyal /  cylindrical 'flattened and wing-like' 'plate-like', 143 Ankylosed_basihyal_and_thyrohyals /  absent present, 144 Dorsal_and_medial_elongation_of_pars_cochlearis_towards_cranial_cavity /  absent present 'as state 1, but with only the anterior side of the pars cochlearis being elongated', 145 Attachment_of_anterior_process_to_pars_cochlearis /  absent present, 146 Anterior_process_of_periotic_in_lateral_view /  squared_off_or_rounded triangular 'anterior border of process is two-bladed and L-shaped', 147 Shape_of_anteroventral_angle_of_anterior_process_of_periotic_in_medial_or_lateral_view /  rounded_or_forms_a_relatively_blunt_angle slender_and_tapering_to_a_point, 148 Ventral_edge_of_anterior_process_of_periotic_in_medial_view /  at_the_same_level_or_dorsal_to_ventral_edge_of_pars_cochlearis ventral_to_ventral_profile_of_pars_cochlearis, 149 Dorsal_deflection_of_anterodorsal_corner_of_anterior_process /  absent present, 150 'Anterior process transversely compressed and blade-like' /  absent present, 151 Length_of_anterior_process_of_periotic_ /  'shorter than the anteroposterior length of the pars cochlearis, as measured from the anterior border of the pars cochlearis to the medial border of the fenestra rotunda' same_length_or_longer_than_the_pars_cochlearis, 152 Anteroexternal_sulcus /  'forms an oblique or vertical groove on lateral side of anterior process, immediately anterior to lateral tuberosity' absent, 153 Pyramidal_process /  absent present, 154 Articulation_of_anterior_process_of_periotic_and_tympanic_bulla /  no_contact_or_contact_with_accessory_ossicle_via_fovea_epitubaria_on_the_anterior_process_of_the_periotic accessory_ossicle_or_homologous_region_on_periotic_fused_to_bulla, 155 Anterior_bullar_facet /  present absent, 156 Lateral_tuberosity_of_anterior_process /  absent_or_relatively_small_and_rounded 'well-developed and distinctly triangular' 'hypertrophied and blade-like' forms_a_distinct_shelf, 157 Position_of_lateral_tuberosity /  situated_posterolateral_to_anterior_pedicle_of_tympanic_bulla_or_fovea_epitubaria situated_lateral_or_anterolateral_to_anterior_pedicle_of_tympanic_bulla_or_fovea_epitubaria, 158 Body_of_periotic_lateral_to_pars_cochlearis_hypertrophied /  absent present_laterally_and_ventrally present_laterally_only, 159 Mallear_fossa /  well_excavated_and_possessing_a_clearly_defined_rim present_only_as_a_depression_with_diffuse_edges, 160 Distinct_ridge_delimiting_insertion_surface_of_tensor_tympani_on_medial_side_of_anterior_process /  absent absent_but_insertion_surface_distinctly_excavated present, 161 Dorsal_extension_of_attachment_area_for_tensor_tympani_on_medial_side_of_anterior_process /  absent_or_indistinct present_as_a_deeply_excavated_canal_, 162 Anteromedial_corner_of_pars_cochlearis_in_ventral_view /  'developed as a rounded, anteroposterior ridge' 'angular and projecting medially, resulting in a flattened ventral surface of the pars cochlearis' smooth_and_rounded, 163 Promontorial_groove_on_medial_side_of_pars_cochlearis /  'present, but relatively shallow' present_and_deeply_excavated 'present and forming a distinct constriction, separating a smooth and rounded ventral portion of the pars cochlearis from a flattened and striated dorsal one' absent, 164 Caudal_tympanic_process_in_posteromedial_view /  well_separated_from_crista_parotica narrow_separation_or_contact, 165 Posteromedial_corner_of_pars_cochlearis_medial_to_fenestra_rotunda /  rounded_and_level_with_fenestra_rotunda inflated_and_projecting_posteriorly_beyond_fenestra_rotunda, 166 Morphology_of_caudal_tympanic_process /  developed_as_a_posteriorly_extending_triangular_shelf 'as state 0, but with the ventral border bulging ventrally' 'as state 0, but pointing posterodorsally' 'developed as a robust, ventrally directed projection' absent_or_poorly_developed, 167 Elongate_lobe_and_fossa_extending_posteromedially_from_fenestra_ovalis_in_ventral_view /  absent present, 168 'Anteroposterior alignment of proximal opening of facial canal, internal acoustic meatus and aperture for cochlear aqueduct' /  present absent, 169 Anteroposterior_alignment_of_aperture_for_cochlear_aqueduct_and_aperture_for_vestibular_aqueduct /  absent present, 170 Prominent_septum_dividing_foramina_for_vestibular_and_cochlear_nerves_within_internal_acoustic_meatus_ /  present absent, 171 Shape_of_aperture_for_cochlear_aqueduct /  round_with_sharply_defined_dorsal_margins 'slit-like', 172 Size_of_aperture_for_cochlear_aqueduct /  smaller_than_aperture_for_vestibular_aqueduct approximately_the_same_size, 173 Aperture_for_cochlear_aqueduct_and_fenestra_rotunda /  separate confluent, 174 Superior_process /  present_as_a_distinct_crest_forming_the_lateral_wall_of_the_suprameatal_fossa the_lateral_border_of_the_suprameatal_fossa_is_low_and_not_clearly_defined, 175 Suprameatal_area_hypertrophied /  absent present, 176 Development_of_crista_transversa /  depressed_well_below_the_rim_of_the_internal_acoustic_meatus well_developed_and_reaching_the_cerebral_surface_of_the_pars_cochlearis, 177 Morphology_of_crista_transversa /  developed_as_a_septum_of_varying_thickness proximal_opening_of_facial_canal_is_widely_separated_from_internal_acoustic_meatus_and_connected_to_the_latter_via_a_distinct_sulcus, 178 Hiatus_Fallopii /  absent_or_small_opening_located_anterior_or_anteroventral_to_proximal_opening_of_facial_canal 'as state 0, but with the hiatus Fallopii being well developed and large' anterior_border_of_proximal_opening_of_facial_canal_is_continuous_with_the_hiatus_Fallopii_and_shaped_like_a_fissure, 179 Size_of_proximal_opening_of_facial_canal /  no_more_than_half_the_size_of_the_internal_acoustic_meatus more_than_half_the_size_of_the_internal_acoustic_meatus, 180 Squamosal_flange_located_posterior_to_lateral_tuberosity /  absent present, 181 Articulation_surfaces_on_posterior_processes_of_tympanic_bulla_and_periotic /  unfused fused_in_adults_to_form_compound_posterior_process, 182 Morphology_of_facial_sulcus_on_distal_half_of_compound_posterior_process /  absent_or_relatively_shallow_sulcus_with_equally_defined_anterior_and_posterior_borders marked_groove_with_an_elevated_anterior_border deeply_incised_canal 'as state 2, but with the facial sulcus being partially or entirely floored, tubular and present along the entire ventral surface of the compound posterior process', 183 Position_of_facial_sulcus_on_compound_posterior_process_in_ventral_view /  facial_sulcus_runs_close_to_or_along_the_posterior_border_of_the_compound_posterior_process facial_sulcus_located_centrally_on_the_ventral_surface_of_the_compound_posterior_process, 184 'Orientation of compound posterior process in ventral view, with periotic being in situ' /  oriented_posterolaterally_with_respect_to_the_longitudinal_axis_of_the_anterior_process_of_the_periotic oriented_at_a_right_angle_to_the_axis_of_the_anterior_process, 185 Shape_of_compound_posterior_process /  cylindrical_or_slightly_conical short_and_stocky flattened_anteroposteriorly forms_a_distinct_plug, 186 Exposure_of_compound_posterior_process_on_lateral_skull_wall /  external_surface_of_compound_posterior_process_is_absent_or_poorly_defined external_surface_is_present_but_distinct_from_lateral_skull_wall lateral_surface_is_expanded_and_firmly_integrated_into_the_lateral_skull_wall_ 'as state 2, but with the exposed lateral surface of the compound posterior process being concave and defined by a distinct ridge separating it from the ventral surface', 187 Bony_texture_of_ventral_surface_of_compound_posterior_process /  massive fibrous, 188 Neck_of_compound_posterior_process_markedly_constricted /  absent present, 189 Anterior_border_of_bulla_in_dorsal_or_ventral_view /  obliquely_truncated squared rounded pointed, 190 Anterior_portion_of_bulla_transversely_wider_than_posterior_portion_in_ventral_view /  absent present, 191 In_situ_orientation_of_main_axes_of_tympanic_bullae_in_ventral_view /  diverging_posteriorly parallel diverging_anteriorly, 192 Position_of_dorsal_origin_of_lateral_furrow /  located_along_posterior_two_thirds_of_the_anteroposterior_length_of_the_bulla_ located_at_roughly_one_third_of_the_anteroposterior_length_of_the_bulla, 193 Orientation_of_lateral_furrow_in_lateral_view /  ventral distinctly_anteroventral, 194 Orientation_of_ventral_keel_of_lateral_lobe_of_bulla /  faces_ventrally faces_ventromedially_or_medially, 195 Anteroposterior_outline_of_lateral_lobe_or_main_ridge_of_bulla /  concave straight_or_convex, 196 Position_of_involucral_ridge_in_dorsal_view /  coincident_with_medial_edge_of_the_bulla laterally_retracted, 197 Sigmoid_process_deflected_laterally_in_anterior_or_posterior_view /  absent present 'as state 1, but with the sigmoid process being nearly horizontal', 198 Dorsomedial_corner_of_sigmoid_process_in_anterior_view /  separated_from_the_pedicle_of_the_malleus_ confluent_with_the_pedicle_of_the_malleus, 199 Ventral_margin_of_sigmoid_process_in_lateral_view /  present 'absent, with the lateral margin of the sigmoid process turning smoothly into a sulcus on the lateral side of the bulla', 200 Shape_of_conical_process_in_lateral_view /  well_developed_and_dorsally_convex reduced_to_a_low_ridge_or_absent, 201 Elliptical_foramen /  present absent, 202 Medial_lobe_of_tympanic_bulla /  present_as_distinct_lobe_and_transversely_wider_than_its_lateral_counterpart present_but_subequal_in_width_to_the_lateral_lobe_or_smaller absent_or_indistinct, 203 Crest_connecting_medial_and_lateral_lobes_of_tympanic_bulla_in_posterior_view /  present absent, 204 Anteriormost_point_of_involucral_ridge /  extends_anteriorly_to_form_the_anteriormost_point_of_the_bulla in_line_with_or_posterior_to_the_anterior_border_of_the_bulla, 205 Dorsolateral_surface_of_involucrum /  'divided into a low anterior and an elevated posterior portion, separated by a clearly defined step' forms_a_continuous_rim, 206 Transverse_creases_on_dorsal_surface_of_involucrum /  poorly_developed_or_absent well_defined_and_deep, 207 Ridge_on_inside_of_bulla /  extends_laterally_from_involucrum_and_partially_divides_cavum_tympani_into_anterior_and_posterior_portions absent, 208 Development_of_tympanic_sulcus /  developed_as_a_faint_line forms_a_distinct_crest_or_sulcus, 209 Outline_and_position_of_tympanic_sulcus /  forms_a_semicircular_and_ventrally_curved_line_well_separated_from_the_intersection_of_the_conical_and_sigmoid_processes forms_a_roughly_horizontal_line_at_or_close_to_the_level_of_the_intersection_of_the_conical_and_sigmoid_processes, 210 Anteromedial_portion_of_ventral_surface_of_tympanic_bulla /  transversely_convex distinctly_flattened_or_slightly_concave, 211 Anterolateral_corner_of_bulla /  broadly_rounded inflated_and_forming_a_distinct_lobe flattened, 212 Anterolateral_ridge_or_shelf /  absent present, 213 Position_of_posterior_pedicle_of_tympanic_bulla_in_dorsal_view /  situated_at_or_near_the_posterior_border_of_the_bulla located_far_anterior_to_the_posterior_end_of_the_bulla, 214 Posterior_mandibular_cheek_teeth /  oriented_vertically_or_anteriorly reclined_posteriorly, 215 Medial_surface_of_central_part_of_mandible /  similar_to_lateral_surface distinctly_flattened_relative_to_lateral_surface, 216 Dorsomedial_surface_of_posterior_portion_of_mandibular_body /  flat_or_convex distinctly_excavated, 217 Mandibular_symphysis /  sutured_or_fused unfused, 218 Outline_of_posterior_portion_of_mandible_in_dorsal_or_ventral_view /  follows_a_straight_line_or_simple_curve sigmoidal_owing_to_a_laterally_reflexed_neck_and_condyle, 219 Mandibular_body_in_dorsal_view /  bowed_medially straight 'bowed laterally, but with curvature mainly confined to anterior portion of mandible' evenly_bowed_laterally, 220 Anterior_extremity_of_mandible /  'vertical or slightly twisted, with the ventral edge shifted medially' apex_of_mandible_shifted_to_an_almost_horizontal_position, 221 Mandibular_body_in_medial_or_lateral_view /  height_of_ramus_remains_roughly_constant_throughout arched_dorsally increases_in_height_anteroposteriorly dorsoventrally_constricted_near_the_centre 'decreasing in height anteroposteriorly, with the anteriormost portion being distinctly expanded', 222 Height_of_mandibular_foramen /  'dorsoventral height approximately that of the horizontal ramus, thus forming a mandibular fossa' dorsoventral_height_about_half_that_of_the_horizontal_ramus_or_less, 223 Anterior_border_of_mandibular_foramen /  rounded sharply_triangular, 224 Dorsal_border_of_mandibular_foramen_projected_medially_and_developed_into_a_roof_ /  absent present, 225 Satellite_process /  absent_or_limited_to_a_low_rugosity present, 226 Ridge_on_posteromedial_portion_of_coronoid_process_running_close_and_parallel_to_its_posterior_border /  absent present, 227 Relative_position_of_anterior_border_of_mandibular_foramen /  in_line_with_coronoid_process posterior_to_coronoid_process, 228 Subcondylar_furrow /  absent_or_extremely_shallow 'present as a well-defined groove medially only' 'as state 1, but with the dorsal border of the furrow being accentuated by a medially well-developed condyle' 'extends across the posterior surface of the condyle, separating it from the angular process both medially and laterally', 229 Coronoid_process_in_lateral_or_medial_view /  forms_a_broad_plate distinctly_triangular shaped_like_a_finger_and_pointing_posteriorly, 230 'Shape of coronoid process (if triangular) in lateral or medial view' /  sharply_triangular_and_about_as_high_dorsoventrally_as_long_anteroposteriorly bluntly_triangular_and_considerably_longer_than_high, 231 Anterior_outline_of_coronoid_process /  vertical bent_laterally, 232 Postcoronoid_elevation /  absent present, 233 Development_of_angular_process_in_medial_view /  hollowed_out robust, 234 Anteroposterior_position_of_angular_process /  'located below the condyle, or slightly anterior' projects_posteriorly_beyond_the_condyle, 235 Angular_process_deflected_ventrally /  absent present, 236 Fossa_on_medial_side_of_angular_process /  absent present, 237 Orientation_of_articular_surface_of_mandibular_condyle /  posterior posterodorsal 'dorsal, with the condyle being confluent with a dorsoventrally expanded angular process' 'dorsal, with the condyle being larger than and clearly offset from the angular process', 238 Sulcus_for_attachment_of_mylohyoid_muscle_on_ventromedial_surface_of_mandible /  absent present, 239 Height_of_transverse_process_of_atlas_at_base /  more_than_half_the_height_of_the_articular_surface equal_to_half_the_height_of_the_articular_surface_or_less, 240 Foramen_transversarium_in_axis /  absent present, 241 Development_of_parapophysis_and_diapophysis_on_axis_in_anterior_or_posterior_view /  parapophysis_considerably_more_robust_than_diapophysis parapophysis_and_diapophysis_are_similar_in_size, 242 Cervical_vertebrae /  separate partially_fused_starting_from_the_axis completely_fused, 243 Parapophysis_on_seventh_cervical_vertebra /  present absent, 244 Centra_of_cervical_vertebrae_in_anterior_or_posterior_view /  rounded squared, 245 Orientation_of_transverse_processes_of_anterior_lumbar_vertebrae_in_anterior_or_posterior_view /  oriented_distinctly_ventrolaterally oriented_slightly_ventrolaterally_or_subhorizontally oriented_laterally_and_horizontally, 246 Outline_of_transverse_processes_of_lumbar_vertebrae_in_anterior_or_posterior_view_ /  flattened_or_slightly_thickened 'robust and triangular, with a dorsoventrally thickened base reaching up to the ventral border of the neural arch', 247 Apices_of_neural_spines_of_posterior_thoracic_and_anterior_lumbar_vertebrae_anteroposteriorly_expanded_and_squared_off /  absent present, 248 Number_of_lumbar_vertebrae /  more_than_12 10_to_12 fewer_than_10, 249 Metapophyses_on_posterior_thoracic_and_anterior_lumbar_vertebrae_in_lateral_view /  oriented_dorsally oriented_anterodorsally_or_anteriorly, 250 Sternum /  composed_of_several_bones composed_of_one_bone, 251 Posterior_ribs_transversely_expanded /  absent present, 252 Outline_of_central_ribs_in_lateral_view /  evenly_curved sigmoidal, 253 Proportions_of_scapula /  anteroposterior_length_of_scapula_approximately_equals_or_is_less_than_its_maximum_dorsoventral_height maximum_anteroposterior_length_clearly_exceeds_its_maximum_dorsoventral_height, 254 Coracoid_process_of_scapula /  present absent, 255 Acromion_process_of_scapula /  present absent, 256 Supraspinous_fossa_of_scapula /  present 'absent or nearly absent, with acromion process located near anterior edge of scapula', 257 Deltoid_crest_of_humerus /  present_as_a_distinct_crest absent_or_reduced_to_a_variably_developed_rugosity, 258 Humerus /  longer_than_or_roughly_the_same_length_as_radius_and_ulna distinctly_shorter_than_radius_and_ulna, 259 Orientation_of_humeral_head_in_medial_or_lateral_view /  angled vertical, 260 Distal_portion_of_humerus_in_medial_or_lateral_view /  distal_epiphysis_narrower_than_shaft distal_epiphysis_equal_to_or_flared_compared_to_shaft, 261 Articulation_facet_for_radius_on_humerus_in_medial_or_lateral_view /  radial_and_ulnar_facets_are_subequal_in_size 'radial facet is distinctly larger than ulnar facet, excluding the olecranon', 262 Olecranon_process /  present_as_a_distinct_process absent, 263 Manus /  pentadactyl tetradactyl, 264 Femur /  'present as a relatively well-developed bone' absent_or_reduced_to_a_barely_recognisable_lump_with_an_extremely_rough_surface_texture, 265 Tibia /  present absent, 266 Ventral_throat_grooves /  absent present_and_terminate_well_anterior_to_umbilicus present_and_extend_to_umbilicus, 267 Ventral_throat_pouch /  absent present, 268 Tongue /  muscular reduced_and_predominantly_connective_tissue, 269 Temporomandibular_joint /  synovial fibrocartilagenous_mass_originates_in_the_glenoid_fossa_and_envelopes_the_mandibular_condyle, 270 Longitudinal_ridges_on_rostrum /  absent_or_indistinct single_median_ridge three_longitudinal_ridges, 271 Dorsal_fin /  present_as_fin_or_dorsal_hump absent, 272 Chromosome_number /  42 44 ; 
	MATRIX
	Zygorhiza_kochii                  000000000000000-000000000000000000000000000000000000000000-00000000000000000000--000000-000000000000000000000000000000100000000??0000?0000000000-000000000000000000?000000000000000000000000000000000?00000000???0000?00000?000000000-0000000000-0000000000000000000-0000???????
	Archaeodelphis_patrius            ?0?????0??2302?????100?0???????????????00010100200000?0000-0111?1?10000?0000000--0200?0-0?10?0?001000000010000??????0010000100001000?000000????0-0011000?00000021200000?????????????00000000????????????????????????????????????????????????????????????????????????????????????
	Waipatia_maerewhenua              1000201010230220010010000011110001010?010-11110300201?0000-010111?10000-0000000--1200-1-101000001100001001000000001000100000000??001?000000????0-001001000000002020004010000010000000??0???030000000000?0110?0???10000000000200000000-000000000?????????????????????????????????
	Physeter_catodon                  1-0020--11230220030210--00--------0?1100001010030220000010-010111?1-00--00---10--1200-1-111000001100100101110000001020--100000000--?110000000200-11000010000000??231040100010100000003100010300000002001011100???120000-000000{0 1}0??000-0000000000-1-?1002000000010001000{0 1}1000?000
	Aetiocetus_cotylalveus            0011100100110110011000000011011111011011001000020000101001000000001001000100?0100020010-0110000000111100001000200001001000030100000?0010100??????????????????????????????????????????10?000?001000000?0??00??????0000??????????????????????????0-01010011000????????????????????
	Aetiocetus_polydentatus           1011100100110110??????000011011111011?1100?00002000010100100000000100100000010100020010-011000000?1111000010000000020010000301???00?00100000000??????????????????????????????????????????0??001000000?0??10??????000?00010103??0000?2-00????0000-010?????00?1??000??00??????????
	Aetiocetus_weltoni                001110010011011001100000001101??11011?110010000200001010010000000010010000?010100020010-0?10?00000111100001000??????00100003001000000010100?????-0?00010?01000001??0?00??????0??????0101000?3010000000000100000??000000010103000000?2-00????00??????????????????????????????????
	Aglaocetus_moreni                 1011211011120111131???0101-----------?100100201200000??00100000000100000000010110121100002000100010010000000000301001103000???1??0???010111????0-???????????????????0??????????????????020???????????????????????????-111030000?01011011101000??????????????????????????????????
	Aglaocetus_patulus                1011201011120111121??00101-----------?100100201000000??00100?000001000000100101--121100?02100?00010010000000?01301002103000?001??0012010111????0-101001011101212020000011110011000101100000020?0011{0 1}101011110{0 1}1000100?????????????????????????1??0?110??0???????????????????????
	Archaebalaenoptera_castriarquati  1011101011121111?3????0101-----------?101001311300200????1?100000110000-0100011--1211-0112?00??011001?10000110220112210?00???????????????11?????????????????????????????????????????????010??????????????????????????-1?11300???????????????0???????????????????????????????????
	Balaena_montalionis               ?1????????120??????????1?1-----------???1???1?????-10??????0?0??0010-00-0010011001201-1003101?0?12?0???1100100000010?11?001??11111?1??10010??????????????????1?????????????????????????000?0?????????????????????????-??????????????????????????????????????????????????????????
	Balaena_mysticetus                21110100111201111211000101-----------1100000102102-10111011000000010-00-0010011001201-100310000012-01011100100000010212110111?11110?111001000010-0010010111201120{1 2}0011010101001000101100000011011110001112-1111101100-101031010000100--11000310112111000010000001001100000000010
	Balaena_ricei                     ?111??????????11??1?????01-----------?????????????-1????????????????-??-?????1???12?1-1?03100?0????????1100?00000010?????????????????????10????0-??100101112011202000100010000100000?????????????????????????????????-1?1?310????????????????101121110???1??0001100110??????????
	Balaenella_brachyrhynus           00110100?1120111?211000101-----------?101000202102-10??0011000000010-00-????011001201-100310100??2??1??1000100000010211100111??111??1?10010????0-0?10????11201?2?2000???????0???????1101010010???111????12-1101??1?00-??????????????????????????????????????????????????????????
	Balaenoptera_acutorostrata        10111110111211111310000101-----------0101001301311100111110101000110001-0100101111211-01121101000100111000011113111011040002001010110111111111111111-0100110001202311{0 1}010110010000101100200020100111111012-0101000110-10113001-1001310111000001110112011010010011111001111111101
	Balaenoptera_bertae               ??????????????1????????????-???????????000013013?0?0????1???0???0???-??-?????01--1211-0013100?00010010100001112301102100000?011?1011??11111?????????????????????????????????????????110?210?????????????????????????????????????????????????????????????????????????????????????
	Balaenoptera_bonaerensis          10111110111211111311000101-----------0101001301311100111110101000110001-0100101111211-00121101000100111000011113111011040002001010110111111111111101-0100110001002311001011001010010110020002010011111101110101000110-10113001-10013101110000011101120110100100111110011?11??10?
	Balaenoptera_borealis             10111110111211111310010101-----------0101001311311100111110100000110001-0100101111211-01121101000100111001011113111011040002011010110011111111111111-0110111101002311001111101010010110020{0 1}020?00111111012-0001100111-1011300101001310111000001100112010010010011111001111111101
	Balaenoptera_portisi              101111?01112?111??1???0101-----------?101001311100?00???110?0?000??????-?????011112?100002110?00010010100101101301102112100??01??011??10110????10111-00011110012020011011?1101000010???0010?201??111?????2-1001??0??1-1011310101001?11111000001100?120??????1001????????????????
	Balaenoptera_musculus             10121010111211111310000101-----------0101001311311200111110100000110001-0110101111211-01111001000100111001011113111011040001011010110111111101110111-01101111012020011011111010000101{1 3}00201010?00111101012-1011000111-10113001-1001310111000001100{0 1}120100100100111110011?2111101
	Balaenoptera_omurai               10112010111211111310000101-----------01010013113112001111101000001-0101-0110001111211-01121101100100111001011113111021000002001010110011111111111111-01?01111012023010011111010100101100201010100111101012-0001000111-101130010100131011100000?1101120110100100111010011?21??1??
	Balaenoptera_physalus             10111110111211111310000101-----------0101001311311200111110100000110001-0111101111211-0{0 1}121001000100111001011113111011040002011010110111111111110111-0110111{0 1}010020111011111010102101100200020100111111012-1101000111-1011300101001310111000001100112010010010011111001112111101
	Balaenoptera_ryani                ???????????????????????????-????????????????3???????????????????001000?-????1?????211-011{2 3}??010?????????0???1?130100???????2001010???010111????0-111-01001100012020?0001110101010200????????1????111?????1?001???01?????????????????????????????????????????????????????????????
	Balaenoptera_siberi               101220101112111113?0000101-----------010100131131020011111?10{0 1}000110001-010{0 1}001111211-0112100?00010011100101101111001104000?0?????1???????1??????????????????????????????????????????????10?20?00111???012-0001??0111-1?11300??????3????????0?1110??20110?0010011101001?????????
	Balaenula_astensis                10???100111201?????1000101-----------?101000102102-10??001??00000010-00-0010011001201-1003100?001200100100010000001021210011??1????11?10010????????1?0??1????11??????????????00????01101010010?01111???112-1111001100-1???3?01?????0????100031??????????????????????????????????
	Balaenula_sp.                     ????????????0????????????1-----------??01000202100-1???10???0???0???-??-?????110012?1-1003100?00120011?1000100000010??????????????????????0????0-201101011120112020001010100000001001101010011?1111100???111101??1100-101?310????????????????1???????????1??????????????????????
	Brandtocetus_chongulek            ???????????????????????????-??????????1?000?201???0????00????1??01????0-0100?011?1210-0-1?00000?1??????00000000301022112000?011?100???10111????0-2110?1?11?30212{0 1}20002100?01010000111310020111?101100010110101?110100???????????????????????????????????????????????????????????
	Caperea_marginata                 0011111011120111131{0 1}010101-----------0101000211000-10111010100000110-00-0021111021211-010301110-11--1100{0 1}1101002101211211112021312?111111110001202010010{0 1}1131010-100040{0 1}010001010{0 1}111100320110110110001112-001111{0 1}101-10103111-10011111110001111?2-0200211111001111100111000000?
	Cephalotropis_coronatus           20111010111201111?10010101-----------?100000200000000??00100000000-0100001001111?021000-02110000010010000110100301012110100201?0100?2010111?????????????????????????????????????????1310320?101001100?10?????????010?-??????????????????????????????????????????????????????????
	Cetotherium_megalophysum          ?01?????????0?1???1200?2?1------------1?0?0?201???000??0010??1??01--200-0100-0???1210-0-11100000010010000100100101012110000101?010012010110??????????????1???010????????????????????1300010?1011011?0?10110??????010?-??????????????????????????????????????????????????????????
	Cetotherium_rathkii               ?0?0??????12011??31010?101-----------?100000201100200??0011011??010?000-01?0-01101210-0-11100?001100?000000010010102211210020110100120100?1????0-2?1?????1?30012120002???????10?????130002011110011?0?10?1???????010?-1???3?0???????????????????????????????????????????????????
	Cetotherium_riabinini             2010100011120111?310100101-----------1100000201200000?1001000100010000000100101101211-0-11100000110010000000000101022112000201??100?2?10111?001??????????????????????????????????????310020?1111011?0010?1???????110?-1010304101000111-1110110????1?110211111001111100??????????
	ChM_PV4745                        1001??????1???10??0?????00?0?0??0?0?0?10010000100000???00???0???0?1?0??0?????00--000010-00000??0010010100000000001000010000??01??000??10000????0-000100010010000100?00000000000002000??0???010???000?????000000??0?00?????????????????????????0?????????????????????????????????
	Chonecetus_goedertorum            00111?01?01100100??000000011?????10???110010000200001??00100100000100100000000100020010-001000000101000000000023011100100003?01??000?010{0 1}00????0-000000?1010000?02?0040?????0???????0??010?0?0?00000??000100?0???00000011010300?0?0?2-?0????0000-0?020???0??000?001000??????????
	Chonecetus_sookensis              ????????????????????????????????????????????0??????????????????????????1?????010?020010-01100000011100000000000000100010000??01??000??10100???00-0000000?0?00000020?0?0?????0???????0??0???0????????????????????????????????????????????????????????????????????????????????????
	Diorocetus_chichibuensis          1011201011120111131?100101-----------?100100201200000??0010000000010000000000011012110000210010001001000000010030100????0??20110100??0101?0????0-??1?01??1101210020???0?????0??????????0????20?101111011110?00???0101-111030001101011011101000???0?1????????????????????????????
	Diorocetus_hiatus                 10112010111201111210000101-----------0100000201000000??00100000000100000?1??10???121100002100?00010010000000001301012113000?001??00120101?1????0-001001011101012022?020111100100011012110?0120?00110101011000010?0100-101030000?01121011111100?10?1110?11???1001?????0??????????
	Diorocetus_shobarensis            1011201011??0?1???1??00101------------1?????2??????0?????????00?00100000010010110121100002100?0001??10?00?00?0010100210?000?011??0012?10110????????????????????????????????????????????0010?2010011?2?1??11??????010?-111?30010?0?0?10111?1??0??????20????001001????????????????
	Diunatans_luctoretemergo          ?????????????????????0?????-??????????1?????3???????????????????0110001-0111?0???1211-0?1{2 3}100?000100??10010110??11101110000??01??0110?111111???10111-0100110001102101100?11?11011000110100012010?11110?012?110??????0????????????????????????????0?1????????????????????????????
	Eomysticetus_whitmorei            20112?00??????????????0001-----------?1????00?????00?0????????00001?01?01000?0100010020-01100??10112?1100000001201012010000??0???000??10100????0-000110000100000000?0?000000000100000000000000?0000000000100010??0000-1010200000000?0-10????10?0-00000????0010??001010??????????
	Eschrichtioides_gastaldii         ?0??2?00??1?0?1??310???1?1------------100001301???0001?111000100011??????11??111312?1?0-??110?00?1?????000?1?022011221??000201?010112?10111????10??1??1??1?00????2??????????????????11000???20100110??1012-1?0???0100?10113131-1101311111000201100?1??????0?????111100??????????
	Eschrichtius_robustus             10111100111301111310000101-----------010100{0 1}301100000111110000000010010-0111111131201-0-011101000100101000001022011121121002011010012010111100110111-0100110?0120230130111111100000011000011{0 2}0100111101012-1{0 1}11{0 1}00100-101131110110131111100021110001201{0 1}010000011101001011001001
	Eubalaena_belgica                 ???????????????????100?????-???????????01000202102-1????0???0???0???-??-?????110012?1-10?310?00012001001100100000010212100111?111110?110110?????????????????????????????????????????????????????????????????????????????????????????????????????????????????????????????????????
	Eubalaena_shinshuensis            1011110111120111?2110?0101-----------?1???0???????-????????0?000001?-??-0010?1???12?1-1??3101???????????1?0100000010??????????????????????1??????????????????????????????????????????????????????????????????????????-??????????????????????????????????????????????????????????
	Eubalaena_spp.                    10110100111201111211010101-----------110{0 1}000202102-10111011000000010-00-0010{0 1}11001201-100310{0 1}00012001011100100{0 1}00010212100111111111111100110{0 1}010-201-010-11201120200000001000-1000001101000010011111001012-1111101100-101031010000100-111000310112111001010001011001110000010010
	Gricetoides_aurorae               ?????????????????????0?????-?????????????????????????????????????????????????????12???????????????????????0??0??????111?0?02001??0112010111????10111-?1?01100010023?1?0111111111000?1100011120?0?111??1112-1001000?00???????????????????????????????????????????????????????????
	Herpetocetus_bramblei             ?0?????0??1201????1??1?2?1-----------??00???201100?0?????1?001???1-?20?-0121-11001210-??0?10001001011100010000??????1121100??01??001??10111????0-201011111131012010?020101000111021113103301?????????????????????????-101030410000111111111110??????????????????????????????????
	Herpetocetus_morrowi              1011201011120111?310000201-----------?110100201200000??00100010001--20000121-110012?000-??1000100100100001100003010111211002001210011010111????0-101-1111113101201000200010001110211131033?110100110001?11?1011??0100-1010304100001111111111111101?110??1???????1??11???????????
	Herpetocetus_sp.                  ?0????????120??????????????-??????????1?00?020????0?0??????0?1??01-?2????1??-?100?2?0-0-?110001?????????0??0????0101??????????1?100???10111????0-??1?1????1310?2?10?020?????0???????1??03?01????????????????????????????????????????????????????????????????????????????????????
	Herpetocetus_transatlanticus      ???????????????????????????-????????????????2??????????00???????01-?2??-????-1???12?0-0-0110?01001011000?10000??????1121100??01??0011?10111????0-201011111131012010002000100011102111310330110-1011010111100011110100???????????????????????????????????????????????????????????
	Isanacetus_laticephalus           10112010111201111310000101-----------?100100201200000??001000000001000000100101--121100002100100010010100000000?010021100002001010012010110????0-101-0100110121202000001111001000100110001002011011100111111001??0101-1?1??????????????????????1001120????00????????????????????
	Janjucetus_hunderi                0001200000110010110000111001111110010?112-1000020000101??10010000001000100?0100--000010-00100?00010010000100000000010010?0?1000??0000010000???00-00?0?00??10000?12??040?????0???????0100000?000?0000????000??????000?100000020000?0?0-000??000??????????????????????????????????
	Joumocetus_shimizui               101120101112011113100?0101-----------?0?010?201???000??00100010000-020000100-011?1211?0-01100???????????0?????010101???????????????????????????0-??1?01????0????????0?0?0?010???????1??0010?20?1?110??1?1101?0???010?-1?1?300????????????????01100?1????????????????????????????
	Kurdalagonus_mchedlidzei          ?0101?00??12011????????201-----------?100000201200?00??00??0010001??000-?????01101211-0-11100?00110010000000100301022112000??????0012?10?11????0-211111?1113000212000?1?????01000?1??3100201????????????????????????????????????????????????????????11??1???1001????????????????
	Llanocetus_denticrenatus          ?01?1?0?????0010??1??0???0?110000?000?10??0000101?0000?0010??1000010000010?0?00--020000-01000?00010110000000000000010010000?001??000?010001???00?????0???00????0????????????????????0000000?000000000?00000000001000000??0???00?000?0-00000000????0000???0??????????????????????
	Mammalodon_colliveri              00022000?11?0010??000?1010111?1?101?0?112-11000100000??001001000000100010000100--000010-00100?0?????????0?0000000001??????????0????0??100?0?0000-000100010100000120?040000000101001?????????100000000???0100010??0?00100?0102000000?0-00????00?0-0?0?????1??????????????????????
	Mauicetus_parki                   101121101112?111131???0101------------10??0?20?20000?0?????00?000?1000?000??10???121100?02100??001001000?00?000301001103000?001??000??101?1????0-101-{0 1}101110001001000400{0 1}000011000101100200020?0011010000100000000100-11103000000?1?1011????101100?1????????????????????????????
	Megaptera_hubachi                 101???1011?21?1113100?0101-----------0101001311100100??0010101000110000-0111111--1211-001210010011001010000110?311?01114000??01??011??10111?00111111-?0??110001102?0100?????110?????11002101?????????????????????????-10?13??1010013101110000011101120?1110010011111001?????????
	Megaptera_miocaena                ??1?2?????12?11???1????1?1-----------??000003010?0-00??0010000??0010-00-0000?01111211-01131001001100101000011013101011040002?01??011??10111????20111001011100011023?00011111000000101100210???100110????111100???0101-??????????????????????????????????????????????????????????
	Megaptera_novaeangliae            10112010111211111310000101-----------01010013111{0 1}1200111110101000110000-0111001111211-00121001010100111101011013011211040001011010110011111110111201-0100112001002311001111001010010110020{0 1}12010011111101111001100110-101130010100131011100001111011201101001111110101101211110?
	Metopocetus_durinasus             ???????????????????????????-?????????????????????????????????????0-0100-0100-0????21?-0?1110000????????00?0010??010??1??0?0??????001??????1????0-001001111100200120?020001000101021013003301????????????????????????????????????????????????????????????????????????????????????
	Micromysticetus_rothauseni        ???????????????????????????-?????????????????????????????????????????????????0???01?020??1100?010112?010000000?0010?0010000??01??000??11100????0-000110010100000000?04000000000002000??0???0???????????????????????????????????????????????????0-0?0????????????????????????????
	Miocaperea_pulchra                001111001?12011113?0010101-----------?101000211100-10??101?100000110-00-0121101--1211-0103111100110001000010100200121121110?021?10011011111????21201-01??1131?100220020?????0???????13003301?????????????????????????-??????????????????????????????????????????????????????????
	Morawanocetus_yabukii             0?1?????????0?1?011000??0011001010010???????00?10000?0?001??1???0?1?01?0?0?0?00--020??0-?1100?00011111000000?0000010001000030??00??00010100?????????????????????????????????????????????100?0010000?0?0??10??????000?000?0000000?0002-00?0??00{0 1}0-000??????0010??000000??????????
	Morenocetus_parvus                ?????????????????????????1?-???????????010001010000????001?00???001000?-????111001201-10021000000200?0010011000100102111001??01??1012?10010????0-101?00??110?1121200010?????0000000?11000100????????????????????????????????????????????????????????????????????????????????????
	Nannocetus_eremus                 ???????????????????????????-????????????0??020?????????00???????0?-?1???????-1???12???????10???001001000?10000??????1121100??01??0011?10110????0-??1???00?13?01?????0??001?0011102111310330110110110??1111???0???0100???????????????????????????????????????????????????????????
	NMNZ_MM001630                     10111110111211111310000101-----------?101001311311200??1110101000110000-0111101--1211-0112110?0001001110010111?3011011040002001010110011111????11111-?1?0110001202?011011?110100001?1100210120100111101012-101???0111-1????????????310??100?0?1??0????????00????110100??????????
	OCPC_1178                         ?????????????????????????0?????????????1000000020000????0???1???0???0??0?????0100000010-01100?00001110000001000100020010000????????0??10000????0-200000??01000000200000?????????????0100000?????????????????????????????????????????????????????????????????????????????????????
	OU_22026                          ?????????????????????????0??????1?1?0??????????????????????????????????1??????????????0??01?0???????????0?????000001????????????????????????????????????????????????????????????????????????10?00000000?0100010??00?0???????????????????????????????????????????????????????????
	OU_22044                          2011200?10?????1??1???0101------------1?0?00001??000??????????000?1?01?010?010100010020-01?0???10102?110?1?000?1010?2010000???????????101??????0-200?100001000000000???00?0??00002000000000000?0000000000100000??0000-10102000000?0?0-100?0?0010-0?0?????0??????????????????????
	OU_22224                          ?????0??1??????????????????-???????????0????101??0?1????0???0???0??????0?????11001200??-0010?????2????????0?000000102??1?00???1????0??1001?????0-000000010100202010?0100000000000000????????0000010000100101000??0101?????????????????????????1??0?1??????00?????0??????????????
	OU_22705                          ?01120???????????????????1-----------??00100201?0000???00???0???0???0??0?????01--12?10000210010001001010000?000301001110000??01??0012?10110????0-001101??11012120200000?????0100?0???100000?20?001111011111100???0100-11?0??00010?0010111000001????1??????0?????????????????????
	OU_GS10897                        ?0110?0??010?1?????????000??10000?010?110??00002?000???????0?0000?1????1100?1?0--00?0?0-00????????????????????00010??????????????????????????????????????????????????????????????????????????????0???????0??????????????????????????????????????????????????????????????????????
	Parabalaenoptera_baulinensis      1012201011?20111131???0101-----------?101001311100100??111??01000110000-010110???1211-011210??000100101000011012010121040002?1???00?2011111????11111-?1??10000?202??????????????????1100210?2010011???????1??????0?1?-10?13001??001310111000001100?120???????????111????????????
	Parietobalaena_campiniana         1?11?0???112?111??101???01-----------??00100201200?0???001?00???0????????????01--12???????10???001001010?001?0??????21100002001??00120101?00???0-101-00001101210010002011?000101021011000?0020???111?0?01111001??0?01-11?03?001?010110111010101??011????????????????????????????
	Parietobalaena_palmeri            1011201011????111310100101-----------011??00201?0000???00???0000001000000{0 1}001011?121100002{0 1}00100010010000001100301012110000200??1001201011{0 1}????0-101-010011312100{1 2}00020111000101021011000100202101110010111{0 1}001100101-1110300011010110111{0 1}10001100?1???1????????1??10???????????
	Parietobalaena_sp.                1011201??1120111??101?0?01-----------??00100201200000??0010001??00?00000?????01--121100002100??0010010?00001100301002113000??11?10012?10110????0-?01??1??1130?100200020?????0???????1100010?20??011?0????????????010?-11?0???01101011011111010??????????????????????????????????
	Parietobalaena_yamaokai           1011201011?????11310100101-----------010010020120000???00???0?0000?00000?????01111211?00021001000100100000001003010{0 1}2110000200101001201011{0 1}?????-??1???0?1??????????0?0?????????????1100010?2{0 1}2101110?101101001??0101-111030001101011001101000???0?120????00?001????????????????
	Pelocetus_calvertensis            10122010111201?11210000101-----------?10000020120000011001000000001000000100?01101211000020001?0010010000000001301002103000201101001201011110010-?011?10?1131?120200000?????0???????1100??0?2010011120101110001100101-10?03?01010013101110100010-11120111?00101011110???????????
	Peripolocetus_vexillifer          ???????????????????????????-?????????????????????????????????????????????????1??????????????????02?????1?00?00???????1??00?????????11??????????0-001100?0110?1120??00????????0000???1100010011?11110??1?111100???0100???????????????????????????????????????????????????????????
	Pinocetus_polonicus               ?01??0??1112?111?31?100101-----------0?00??0201100000??0010000??0?1000?0?1????110121100001?????00100100??????01?0101???????30??01????0101???????????????????????????????????????????????????20210111??10111100???0101-1?10300???????1?11??????10-0?1??????00100?1?110???????????
	Piscobalaena_nana                 20112010111201111312000201-----------?100000201200200??001000{0 1}0001--200-0121-01001210-0-111000000100100001000001010221101002011010012110111?0010-00100101110021012000200011101010211130033011011011000101100011110100-10103041010011111111011111101110011?0010011111001?????????
	Plesiobalaenoptera_quarantellii   1?112010111?01?1??????0101-----------?1?0?0?3??????00????1?1?100011???0-????????????1-??12??????????????????????1?10????????????????????????1011{0 1}111-000-1100211021010011110100110101100200020?00111111012-010???0111-101130010?0?131??11000001??0?120111100????????????????????
	Thinocetus_arthritus              ?????????????????????????1-----------????????????????????????????????????????0????????????100?0?????????0?0?00?????1?113000??????0012?10111????0-00100101110101202200201111001110111121001012011011010101101011000100-10103?0001111210111111001101?1101111001001110100??????????
	Tiphyocetus_temblorensis          ??1????????????????????????-????????????????????????????????????0???0????1???0???121100?02100?000100?0?0?001?003010?2110000??11??00?2010110?????????????????????????????????????????110?010?2121011?0????1???????0101???????????????????????????????????????????????????????????
	Titanocetus_sammarinensis         10111010?1120111??1???0101-----------?100000201?00000????100?10000-01000000010110121000001000000010010000000100001002103?00??????00???1??11????????????????00??????????????????????????0?10?201??11??????????????010?-111030000?00111011101?001110?1????????????????????????????
	Uranocetus_gramensis              10122010?11201?1??1???0101-----------?100000201???000??001?0?00?001??00-01???01111211-0?1200???00100???0?001?0?3010?21030002???????12010111????0-001101???10????020?1?01???00100001?11000?0?20100110?010111000???0101-01?03?010?00031011101000?11111?????1?01001111100??????????
	UWBM_84024                        ???????????10????????????0??0011??010?110010000200001??00???10??00100000?0?000100020010-0?100???????????0?000?230101???????????????0??1000000000-000100010100000120004010000000002000??010000000000000000100000??0000?????????????????????????10-00020??0?????01????????????????
	Yamatocetus_canaliculatus         20112000101201111110110101-----------?10??0000121000001001000000001001001030?0100010020-01100001011211100000000001011010000200?0000?00101000001??????????????????????????????????????00?000?00000000000?0000?1???0000-101020000000030-1000000010-000??????0?1001001010??????????
	ZMT_67                            ?01???1011????????????0101------------1???????????????????????00??1000?001?01??????1?00?0?1?0?????????????0?00?30100?????????01??000??10111????0-001-010011002100200040001000011001?1100200120?0011010000101100000100-11?030000?0?0?10?1?????0110011????????1001001100??????????
	Horopeta_OU21982                  ??????????????????????????????????????1????????????????????????????????0???0??????201???0?1???????????????????010100???????????????0??1?011????0100101111010001101000000010100010010001000??00000010??0100001010111?0?101?3?0???0???1?1???????110010????11001000?????0??????????
	OU21981                           ???????0????0???????????????????????????11?00012120?????0??00????010010????0??100??0??????0????????????????????????????????????????0??1??01????01101001010100201020000000000000000000??000??00000011??0000000110111?0?1???3?????0?????1???????0?00??????????1000????????????????
	OU21927                           ??????????????????????????????????????1????????????????????????????????0??????????20????0?????????????????????010?1????????????????????????????010010000101002100110030101100000010?0??01???00?00011??0000000010111?0?????????????????????????0000????????????00????????????????

;

END;
BEGIN ASSUMPTIONS;
	TYPESET * UNTITLED   =  unord:  2 -  3 6 -  23 25 -  44 46 48 -  50 52 -  68 70 -  89 91 -  97 99 -  110 112 -  115 117 -  118 120 -  125 127 -  132 134 -  185 187 -  190 192 -  196 198 -  201 203 -  218 220 -  227 229 -  241 243 -  244 246 -  247 249 -  269 271 -  272, ord:  1 - 4\3 5 24 45 47 51 69 90 98 111 116 - 119\3 126 133 186 191 197 202 219 228 242 - 248\3 270;

END;

BEGIN MESQUITECHARMODELS;
	ProbModelSet * UNTITLED   =  'Mk1 (est.)':  1 -  272;
END;

Begin MESQUITE;
		MESQUITESCRIPTVERSION 2;
		TITLE AUTO;
		tell ProjectCoordinator;
		timeSaved 1427581924537;
		getEmployee #mesquite.minimal.ManageTaxa.ManageTaxa;
		tell It;
			setID 0 807161325709718813;
		endTell;
		getEmployee #mesquite.charMatrices.ManageCharacters.ManageCharacters;
		tell It;
			setID 0 5864469330099385227;
			mqVersion 302;
			checksumv 0 3 2739765890 null  getNumChars 272 numChars 272 getNumTaxa 93 numTaxa 93   short true   bits 2305843009213693983   states 31   sumSquaresStatesOnly 64881.0 sumSquares -2.2136092888451462E20 longCompressibleToShort false usingShortMatrix true   NumFiles 1 NumMatrices 1;
			mqVersion;
		endTell;
		getWindow;
		tell It;
			suppress;
			setResourcesState false false 90;
			setPopoutState 400;
			setExplanationSize 0;
			setAnnotationSize 0;
			setFontIncAnnot 0;
			setFontIncExp 0;
			setSize 1023 1768;
			setLocation 43 23;
			setFont SanSerif;
			setFontSize 10;
			getToolPalette;
			tell It;
			endTell;
			desuppress;
		endTell;
		getEmployee  #mesquite.charMatrices.BasicDataWindowCoord.BasicDataWindowCoord;
		tell It;
			showDataWindow #5864469330099385227 #mesquite.charMatrices.BasicDataWindowMaker.BasicDataWindowMaker;
			tell It;
				getWindow;
				tell It;
					setExplanationSize 70;
					setAnnotationSize 20;
					setFontIncAnnot 0;
					setFontIncExp 0;
					setSize 933 1656;
					setLocation 43 23;
					setFont SanSerif;
					setFontSize 10;
					getToolPalette;
					tell It;
						setTool mesquite.charMatrices.BasicDataWindowMaker.BasicDataWindow.ibeam;
					endTell;
					setActive;
					setTool mesquite.charMatrices.BasicDataWindowMaker.BasicDataWindow.ibeam;
					colorCells  #mesquite.charMatrices.NoColor.NoColor;
					colorRowNames  #mesquite.charMatrices.TaxonGroupColor.TaxonGroupColor;
					colorColumnNames  #mesquite.charMatrices.CharGroupColor.CharGroupColor;
					colorText  #mesquite.charMatrices.NoColor.NoColor;
					setBackground White;
					toggleShowNames on;
					toggleShowTaxonNames on;
					toggleTight off;
					toggleThinRows off;
					toggleShowChanges on;
					toggleSeparateLines off;
					toggleShowStates on;
					toggleAutoWCharNames on;
					toggleAutoTaxonNames off;
					toggleShowDefaultCharNames off;
					toggleConstrainCW on;
					toggleBirdsEye off;
					toggleShowPaleGrid off;
					toggleShowPaleCellColors off;
					toggleShowPaleExcluded off;
					togglePaleInapplicable on;
					toggleShowBoldCellText off;
					toggleAllowAutosize on;
					toggleColorsPanel off;
					toggleDiagonal on;
					setDiagonalHeight 80;
					toggleLinkedScrolling on;
					toggleScrollLinkedTables off;
				endTell;
				showWindow;
				getWindow;
				tell It;
					forceAutosize;
				endTell;
				getEmployee #mesquite.charMatrices.ColorByState.ColorByState;
				tell It;
					setStateLimit 9;
					toggleUniformMaximum on;
				endTell;
				getEmployee #mesquite.charMatrices.ColorCells.ColorCells;
				tell It;
					setColor Red;
					removeColor off;
				endTell;
				getEmployee #mesquite.categ.StateNamesStrip.StateNamesStrip;
				tell It;
					showStrip off;
				endTell;
				getEmployee #mesquite.charMatrices.AnnotPanel.AnnotPanel;
				tell It;
					togglePanel off;
				endTell;
				getEmployee #mesquite.charMatrices.CharReferenceStrip.CharReferenceStrip;
				tell It;
					showStrip off;
				endTell;
				getEmployee #mesquite.charMatrices.QuickKeySelector.QuickKeySelector;
				tell It;
					autotabOff;
				endTell;
				getEmployee #mesquite.charMatrices.SelSummaryStrip.SelSummaryStrip;
				tell It;
					showStrip off;
				endTell;
				getEmployee #mesquite.categ.SmallStateNamesEditor.SmallStateNamesEditor;
				tell It;
					panelOpen true;
				endTell;
			endTell;
		endTell;
		endTell;
end;
